# Supplementary material for: Whole genome resequencing of four Italian sweet pepper landraces provides insights on sequence variation in genes of agronomic value
Source: Sci Rep. 2020 Jun 8;10:9189. doi: 10.1038/s41598-020-66053-2 (PMC7280500; doi:10.1038/s41598-020-66053-2)
Supplement: Supplementary file 1 — Supplementary File S1. [file 41598_2020_66053_MOESM1_ESM.zip]

Archive with 22 entries (21 files):
- cm334_CLV3_PLACE_plus_boxes.pdf
- cm334_WUS_PLACE.pdf
- corno_CLV3_PLACE_plus_boxes.pdf
- corno_WUS_PLACE.pdf
- cuneo-quadrato_WUS_PLACE.pdf
- cuneo_CLV3_PLACE_plus_boxes.pdf
- File_S1/
- File_S1/cm334_CLV3_PLACE_plus_boxes.pdf
- File_S1/cm334_WUS_PLACE.pdf
- File_S1/corno_CLV3_PLACE_plus_boxes.pdf
- File_S1/corno_WUS_PLACE.pdf
- File_S1/cuneo-quadrato_WUS_PLACE.pdf
- File_S1/cuneo_CLV3_PLACE_plus_boxes.pdf
- File_S1/Manuscript information.pdf
- File_S1/perennial_CLV3_PLACE_plus_boxes.pdf
- File_S1/perennial_WUS_PLACE.pdf
- File_S1/quadrato_CLV3_PLACE_plus_boxes.pdf
- File_S1/tumaticot_WUS_PLACE.pdf
- perennial_CLV3_PLACE_plus_boxes.pdf
- perennial_WUS_PLACE.pdf
- quadrato_CLV3_PLACE_plus_boxes.pdf
- tumaticot_WUS_PLACE.pdf
