# Supplementary material for: Whole genome resequencing of four Italian sweet pepper landraces provides insights on sequence variation in genes of agronomic value
Source: Sci Rep. 2020 Jun 8;10:9189. doi: 10.1038/s41598-020-66053-2 (PMC7280500; doi:10.1038/s41598-020-66053-2)
Supplement: Supplementary file 2 — Supplementary Figures. [file 41598_2020_66053_MOESM2_ESM.xlsx]

## Sheet: Manuscript
Whole genome resequencing of four Italian sweet pepper landraces provides insights on sequence variation in genes of agronomic value.
Alberto Acquadro, Lorenzo Barchi, Ezio Portis, Mohamed Nourdine, Cristiano Carli, Simone Monge, Danila Valentino, Sergio Lanteri
Supplemetary Tables

## Sheet: Tablae S1 - Assembly statistic
Table S1 - Statistics of the assembly performed in the ecotype 'Cuneo'. First step: a large spectrum (51-91, step increment of 10) k-mer survey was attempted. Second step: a limited spectrum (53-69, step increment of 2) of k-mer survey was attempted.
K-mer	Number of scaffolds	Length of large scaffold (bp)	Average length if scaffolds	N50	Total Length (bp)	N's in scaffold (%)
51	1432270	853420	103	41461	3000567513	7.5
61	1252069	743662	2408	52769	3015111212	4.28
71	1151402	513569	2612	39083	3007848127	3.39
81	1936920	38512	1361	3329	2636379393	7
91	158109	173087	245	290	38798779	1.82
K-mer	Number of scaffolds	Length of large scaffold (bp)	Average length if scaffolds	N50	Total Length (bp)	N's in scaffold (%)
53	1420854	851769	2116	44204	3006239948	6.62
55	1372736	673606	2192	47087	3009507256	5.89
57	1337333	853949	2252	49331	3012035795	5.25
59	1287456	919955	2341	51662	3013843807	4.73
63	1209809	785116	2493	53466	3015917026	3.92
65	1184211	743463	2547	52299	3015913871	3.63
67	1153751	706468	2613	50084	3014468101	3.44
69	1148925	682073	2622	45276	3012318509	3.35

## Sheet: Table S2 - BUSCO
Table S2. Statistics of BUSCO for the four Inbred lines in study using embryophitadb10 database.
	Cuneo		Tumaticot		Quadrato		Corno
	Number	Percent (%)	Number	Percent (%)	Number	Percent (%)	Number	Percent (%)
Complete BUSCOs (C)	1325	0.820942	1330	0.82404	1335	0.827138	1319	0.817224
Complete and single-copy BUSCOs (S)	1302	0.806691	1306	0.80917	1312	0.812887	1293	0.801115
Complete and duplicated BUSCOs (D)	23	0.0142503	24	0.0148699	23	0.0142503	26	0.016109
Fragmented BUSCOs (F)	152	0.094176	145	0.0898389	141	0.0873606	159	0.098513
Missing BUSCOs (M)	137	0.0848823	139	0.0861214	138	0.0855019	136	0.0842627
Total BUSCO groups searched	1614		1614		1614		1614
		0.915118	1475	0.913879	1476	0.914498	1478	0.915737

## Sheet: Table S3 - Superfamilies
Table S3 – List of the 20 SUPERFAMILY domains present in the four resequenced C. annuum genotypes in relation to the CM334 reference genome.
CM334	DESCRIPTION	COUNT
SSF52540	P-loop containing nucleoside triphosphate hydrolase	2256
SSF52058	Leucine-rich repeat domain, L domain-like	1716
SSF56112	Protein kinase-like domain	1662
SSF54001	Cysteine proteinases	844
SSF52047	RNI-like	631
SSF81383	F-box domain	522
SSF48264	Cytochrome P450	518
SSF48371	Armadillo-type fold	509
SSF51735	NAD(P)-binding domain	502
SSF48452	Tetratricopeptide-like helical domain	465
SSF53474	Alpha/Beta hydrolase fold	447
SSF46689	Homeodomain-like	422
SSF57850	RING/U-box	372
SSF53335	S-adenosyl-L-methionine-dependent methyltransferase	370
SSF52833	Thioredoxin-like fold	331
SSF51445	Glycoside hydrolase superfamily	283
SSF54171	DNA-binding domain	280
SSF103473	Major facilitator superfamily domain	274
SSF51197	Clavaminate synthase-like	266
SSF50249	Nucleic acid-binding proteins	241
Cuneo	DESCRIPTION	COUNT
SSF52540	P-loop containing nucleoside triphosphate hydrolase	1653
SSF56112	Protein kinase-like domain	1363
SSF52058	Leucine-rich repeat domain, L domain-like	1108
SSF51735	NAD(P)-binding domain	495
SSF48264	Cytochrome P450	487
SSF48371	Armadillo-type fold	479
SSF52047	RNI-like	475
SSF53474	Alpha/Beta hydrolase fold	456
SSF81383	F-box domain	433
SSF48452	Tetratricopeptide-like helical domain	419
SSF46689	Homeodomain-like	404
SSF53335	S-adenosyl-L-methionine-dependent methyltransferase	387
SSF57850	RING/U-box	380
SSF54001	Cysteine proteinases	362
SSF50249	Nucleic acid-binding proteins	336
SSF52833	Thioredoxin-like fold	326
SSF53756	UDP-Glycosyltransferase/glycogen phosphorylase	309
SSF53098	Ribonuclease H-like	300
SSF54171	DNA-binding domain	296
SSF51445	Glycoside hydrolase superfamily	277
Tumaticot	DESCRIPTION	COUNT
SSF52540	P-loop containing nucleoside triphosphate hydrolase	1663
SSF56112	Protein kinase-like domain	1375
SSF52058	Leucine-rich repeat domain, L domain-like	1149
SSF51735	NAD(P)-binding domain	493
SSF48264	Cytochrome P450	489
SSF48371	Armadillo-type fold	478
SSF52047	RNI-like	478
SSF53474	Alpha/Beta hydrolase fold	452
SSF81383	F-box domain	426
SSF48452	Tetratricopeptide-like helical domain	420
SSF46689	Homeodomain-like	412
SSF57850	RING/U-box	396
SSF53335	S-adenosyl-L-methionine-dependent methyltransferase	392
SSF54001	Cysteine proteinases	339
SSF50249	Nucleic acid-binding proteins	331
SSF52833	Thioredoxin-like fold	321
SSF53756	UDP-Glycosyltransferase/glycogen phosphorylase	317
SSF53098	Ribonuclease H-like	303
SSF54171	DNA-binding domain	303
SSF51445	Glycoside hydrolase superfamily	281
Quadrato	DESCRIPTION	COUNT
SSF52540	P-loop containing nucleoside triphosphate hydrolase	1645
SSF56112	Protein kinase-like domain	1352
SSF52058	Leucine-rich repeat domain, L domain-like	1124
SSF51735	NAD(P)-binding domain	501
SSF48264	Cytochrome P450	473
SSF48371	Armadillo-type fold	473
SSF52047	RNI-like	472
SSF53474	Alpha/Beta hydrolase fold	445
SSF81383	F-box domain	431
SSF46689	Homeodomain-like	418
SSF48452	Tetratricopeptide-like helical domain	415
SSF53335	S-adenosyl-L-methionine-dependent methyltransferase	386
SSF57850	RING/U-box	375
SSF54001	Cysteine proteinases	356
SSF52833	Thioredoxin-like fold	329
SSF50249	Nucleic acid-binding proteins	322
SSF53756	UDP-Glycosyltransferase/glycogen phosphorylase	317
SSF54171	DNA-binding domain	303
SSF53098	Ribonuclease H-like	291
SSF51445	Glycoside hydrolase superfamily	276
Corno	DESCRIPTION	COUNT
SSF52540	P-loop containing nucleoside triphosphate hydrolase	1654
SSF56112	Protein kinase-like domain	1374
SSF52058	Leucine-rich repeat domain, L domain-like	1129
SSF48264	Cytochrome P450	499
SSF51735	NAD(P)-binding domain	486
SSF48371	Armadillo-type fold	478
SSF52047	RNI-like	470
SSF53474	Alpha/Beta hydrolase fold	448
SSF48452	Tetratricopeptide-like helical domain	426
SSF81383	F-box domain	416
SSF46689	Homeodomain-like	413
SSF53335	S-adenosyl-L-methionine-dependent methyltransferase	382
SSF57850	RING/U-box	380
SSF54001	Cysteine proteinases	337
SSF50249	Nucleic acid-binding proteins	327
SSF52833	Thioredoxin-like fold	322
SSF53756	UDP-Glycosyltransferase/glycogen phosphorylase	309
SSF53098	Ribonuclease H-like	306
SSF54171	DNA-binding domain	303
SSF51445	Glycoside hydrolase superfamily	279

## Sheet: Table S4 - miRNA
Table S4 - MiRNA observed in the four resequenced C. annuum genotypes in relation to the CM334 reference genome.
Cuneo	miRNA members	Tumaticot	miRNA members	Quadrato	miRNA members	Corno	miRNA members	CM334	miRNA members
miR156	11	miR156	11	miR156	11	miR156	11	miR156	10
miR157	1	miR157	1	miR157	1	miR157	1	miR157	1
miR159	2	miR159	2	miR159	2	miR159	2	miR158	1
miR160	1	miR160	1	miR160	1	miR160	1	miR159	2
miR162	5	miR162	5	miR162	5	miR162	5	miR160	1
miR164	2	miR164	2	miR164	2	miR164	2	miR162	3
miR166	7	miR166	7	miR166	7	miR166	7	miR164	2
miR167	5	miR167	4	miR167	4	miR167	5	miR166	7
miR168	4	miR168	4	miR168	4	miR168	3	miR167	5
miR169	18	miR169	19	miR169	18	miR169	18	miR168	2
miR171	7	miR171	7	miR171	7	miR171	7	miR169	18
miR172	14	miR172	14	miR172	15	miR172	14	miR171	7
miR319	9	miR319	9	miR319	9	miR319	9	miR172	12
miR390	3	miR390	1	miR390	3	miR390	3	miR319	9
miR393	1	miR393	1	miR393	1	miR393	1	miR390	1
miR394	2	miR394	2	miR394	2	miR394	2	miR393	1
miR395	12	miR395	12	miR395	12	miR395	11	miR394	2
miR396	9	miR396	8	miR396	9	miR396	7	miR395	16
miR397	1	miR397	1	miR397	1	miR397	1	miR396	7
miR398	1	miR398	1	miR398	1	miR398	1	miR397	1
miR399	6	miR399	5	miR399	6	miR399	6	miR398	2
miR400	1	miR400	1	miR400	1	miR400	1	miR399	6
miR408	2	miR408	2	miR408	2	miR408	2	miR408	2
miR477	1	miR477	1	miR477	1	miR477	1	miR477	1
miR482	1	miR482	1	miR482	1	miR482	1	miR482	2
miR827	1	miR827	1	miR827	1	miR827	1	miR827	1
miR844	2	miR844	2	miR844	2	miR844	2	miR844	2
miR902	2	miR902	2	miR902	2	miR902	2	miR902	3
miR1044	2	miR1044	1	miR1044	4	miR1044	2	miR1044	2
miR1052	2	miR1052	2	miR1052	2	miR1052	2	miR1052	2
miR1154	2	miR1154	2	miR1154	2	miR1154	2	miR1154	2
miR1162	1	miR1223	2	miR1223	3	miR1223	3	miR1223	2
miR1223	3	miR2081	1	miR2081	1	miR2081	1	miR2644	1
miR2081	1	miR2082	1	miR2082	1	miR2082	1	miR2645	2
miR2082	1	miR2628	1	miR2628	1	miR2111	1	miR2646	1
miR2628	1	miR2642	1	miR2642	1	miR2642	1	miR2658	1
miR2642	1	miR2644	1	miR2644	1	miR2644	1	miR2672	1
miR2644	1	miR2645	1	miR2645	1	miR2645	1	miR2676	1
miR2645	1	miR2658	1	miR2658	1	miR2658	1	miR2677	3
miR2658	1	miR2661	1	miR2661	1	miR2661	1	miR2678	1
miR2661	1	miR2665	1	miR2665	1	miR2665	1	miR2680	1
miR2665	1	miR2672	1	miR2672	1	miR2672	1	miR3633	1
miR2672	1	miR2673	1	miR2673	1	miR2673	1	miR4414	1
miR2673	1	miR2676	1	miR2676	1	miR2676	1	miR5205	2
miR2676	1	miR2677	1	miR2677	1	miR2677	2	miR5230	1
miR2677	1	miR2678	1	miR2678	1	miR2678	1	miR5240	1
miR2678	1	miR2680	1	miR2680	1	miR2680	1	miR5251	1
miR2680	1	miR3633	1	miR3633	1	miR3633	1	miR5264	1
miR3633	1	miR4414	1	miR4414	1	miR4414	1	miR5265	2
miR4414	1	miR5205	2	miR5205	1	miR5205	1	miR5485	1
miR5205	2	miR5221	1	miR5221	1	miR5221	1	miR5557	1
miR5221	1	miR5251	1	miR5251	1	miR5251	1	miR5562	1
miR5251	1	miR5264	1	miR5253	1	miR5253	1	miR5745	1
miR5264	1	miR5485	1	miR5264	1	miR5264	1	miR5751	1
miR5485	1	miR5557	1	miR5485	1	miR5485	1	miR6159	2
miR5557	1	miR5562	2	miR5557	1	miR5557	1	miR7696	2
miR5562	2	miR5745	1	miR5562	2	miR5562	1	miR9470	1
miR5745	1	miR6159	3	miR5745	1	miR5745	1	miR9476	3
miR6159	3	miR7696	1	miR6159	3	miR6159	3
miR7696	1	miR9470	1	miR7696	1	miR7696	1
miR9470	1	miR9476	3	miR9470	1	miR9470	1
miR9476	2			miR9476	2	miR9476	1
Total	175	Total	169	Total	176	Total	169	Total	170

## Sheet: Table S5 miRNA-target
Table S5 - miRNA-target gene enrichment analysis for each of the four resequenced C. annuum genotypes in relation to the CM334 reference genome.
Cuneo		Tumaticot		Quadrato		Corno
miRNA family	Count	miRNA family	Count	miRNA family	Count	miRNA family	Count
miR2673	213	miR2673	207	miR2673	203	miR2673	222
miR172	142	miR172	144	miR172	138	miR172	139
miR395	102	miR395	110	miR395	103	miR395	97
miR2082	49	miR2082	46	miR2082	49	miR2082	45
miR396	41	miR156	27	miR396	39	miR396	39
miR156	27	miR319	27	miR156	28	miR156	28
miR319	27	miR396	27	miR319	28	miR319	24
miR166	21	miR166	21	miR166	21	miR166	21
miR171	17	miR171	18	miR171	16	miR171	15
miR164	14	miR9476	18	miR399	16	miR164	14
miR399	14	miR164	14	miR482	15	miR399	14
miR482	14	miR169	14	miR164	14	miR482	14
miR169	12	miR399	14	miR1044	13	miR169	13
miR162	11	miR482	14	miR162	12	miR162	12
miR5562	11	miR162	12	miR169	12	miR9470	10
miR2661	10	miR5562	11	miR5562	11	miR2661	9
miR1044	9	miR2661	10	miR9476	9	miR1044	8
miR159	8	miR159	8	miR2661	8	miR2645	8
miR2645	8	miR2645	8	miR2676	8	miR167	7
miR2676	8	miR2676	7	miR9470	8	miR2677	7
miR9470	8	miR5264	7	miR2645	7	miR5264	7
miR9476	8	miR9470	7	miR5264	7	miR159	6
miR167	7	miR160	6	miR159	6	miR160	6
miR5264	7	miR168	6	miR160	6	miR2676	6
miR160	6	miR397	6	miR168	6	miR397	6
miR168	6	miR7696	5	miR397	6	miR5562	6
miR397	6	miR167	4	miR390	5	miR2658	4
miR2658	4	miR2677	4	miR167	4	miR2678	4
miR2677	4	miR2678	4	miR2658	4	miR390	4
miR2678	4	miR3633	4	miR2677	4	miR7696	4
miR3633	4	miR5205	4	miR2678	4	miR902	4
miR390	4	miR902	4	miR3633	4	miR157	3
miR5205	4	miR2081	3	miR408	4	miR168	3
miR7696	4	miR2642	3	miR7696	4	miR2081	3
miR2081	3	miR2658	3	miR157	3	miR2642	3
miR2642	3	miR408	3	miR2081	3	miR3633	3
miR408	3	miR477	3	miR2642	3	miR408	3
miR477	3	miR844	3	miR477	3	miR477	3
miR902	3	miR1044	2	miR5205	3	miR5205	3
miR1052	2	miR1052	2	miR902	3	miR1052	2
miR157	2	miR157	2	miR1052	2	miR2644	2
miR2665	2	miR2665	2	miR2665	2	miR2665	2
miR5485	2	miR5485	2	miR5221	2	miR5221	2
miR5557	2	miR5557	2	miR5253	2	miR5253	2
miR827	2	miR827	2	miR5557	2	miR5557	2
miR2644	1	miR2672	1	miR827	2	miR9476	2
miR2672	1	miR394	1	miR1223	1	miR2672	1
miR394	1	miR398	1	miR2644	1	miR394	1
miR398	1	miR4414	1	miR2672	1	miR398	1
miR4414	1	miR5221	1	miR394	1	miR4414	1
miR5221	1	miR5251	1	miR398	1	miR5251	1
miR5251	1	miR5745	1	miR400	1	miR5485	1
miR5745	1	miR6159	1	miR4414	1	miR5745	1
miR6159	1			miR5251	1	miR6159	1
miR844	1			miR5485	1	miR827	1
				miR5745	1	miR844	1
				miR6159	1
				miR844	1

## Sheet: Table S6 miRNA-SEACOMPARE
Table S6 - miRNA-target gene enrichment analysis. Significant enrichment (FDR<0,05) of specific GO terms are shown in each of the four resequenced C. annuum genotypes and in the CM334 reference genome.
				CM					Cuneo		Tumaticot		Quadrato		Cuneo		CM334
GO Information	GOTerm	Ontology	Description	1	2	3	4	5	FDR	Num	FDR	Num	FDR	Num	FDR	Num	FDR	Num
1	GO:0009808	P	lignin metabolic process						1.8e-05	7	2.4e-05	7	2.5e-05	7	9.6e-06	7	0.00073	5
2	GO:0046274	P	lignin catabolic process						1.8e-05	7	2.4e-05	7	2.5e-05	7	9.6e-06	7	0.00073	5
3	GO:0046271	P	phenylpropanoid catabolic process						1.8e-05	7	2.4e-05	7	2.5e-05	7	9.6e-06	7	0.00073	5
4	GO:0009698	P	phenylpropanoid metabolic process						2.1e-05	7	3.1e-05	7	3.2e-05	7	1.8e-05	7	0.00073	5
9	GO:0019748	P	secondary metabolic process						3.7e-05	7	5.2e-05	7	5.3e-05	7	2.3e-05	7	0.00081	5
10	GO:1901360	P	organic cyclic compound metabolic process						0.00054	91	0.0021	88	0.0063	85	0.00051	89	0.016	65
11	GO:0006725	P	cellular aromatic compound metabolic process						0.00054	90	0.0021	87	0.0063	84	0.00052	88	0.012	65
12	GO:0090304	P	nucleic acid metabolic process						0.00054	77	0.0022	74	0.01	70	0.00076	74	0.0069	56
13	GO:0051252	P	regulation of RNA metabolic process						0.00072	49	0.0046	46	0.041	41	0.0018	46	0.00073	39
15	GO:1901361	P	organic cyclic compound catabolic process						0.00088	9	0.00016	10	0.0018	9	0.00072	9	0.02	6
17	GO:0097659	P	nucleic acid-templated transcription						0.00088	53	0.0061	50	0.035	46	0.0026	50	0.0022	41
18	GO:0019439	P	aromatic compound catabolic process						0.00088	9	0.00016	10	0.0018	9	0.00072	9	0.019	6
20	GO:0006351	P	transcription, DNA-templated						0.00088	53	0.0061	50	0.035	46	0.0026	50	0.0022	41
21	GO:0032774	P	RNA biosynthetic process						0.00088	53	0.0061	50	0.036	46	0.0026	50	0.0022	41
24	GO:0019219	P	regulation of nucleobase-containing compound metabolic process						0.00088	49	0.0057	46	0.047	41	0.0023	46	0.00073	39
28	GO:0044706	P	multi-multicellular organism process						0.001	8	0.00025	9	0.0028	8	0.00033	9	0.0041	7
29	GO:0009875	P	pollen-pistil interaction						0.001	8	0.00025	9	0.0028	8	0.00033	9	0.0041	7
31	GO:0016070	P	RNA metabolic process						0.001	66	0.0068	63	0.035	59	0.0037	62	0.011	49
32	GO:0008037	P	cell recognition						0.001	8	0.00027	9	0.0028	8	0.00033	9	0.0041	7
33	GO:0048544	P	recognition of pollen						0.001	8	0.00025	9	0.0028	8	0.00033	9	0.0041	7
37	GO:0009856	P	pollination						0.001	8	0.00025	9	0.0028	8	0.00033	9	0.0041	7
39	GO:0034654	P	nucleobase-containing compound biosynthetic process						0.0013	55	0.0088	52	0.041	49	0.0029	53	0.0084	42
40	GO:0006139	P	nucleobase-containing compound metabolic process						0.0017	81	0.0088	78	0.035	75	0.0027	79	0.036	59
41	GO:0044703	P	multi-organism reproductive process						0.0018	8	0.00056	9	0.005	8	0.00057	9	0.0069	7
42	GO:0018130	P	heterocycle biosynthetic process						0.0018	57	0.012	54	0.048	51	0.0036	55	0.013	43
46	GO:0051704	P	multi-organism process						0.0037	9	0.0019	10	0.01	9	0.0013	10	0.025	7
52	GO:0044702	P	single organism reproductive process						0.029	8	0.0033	10	0.018	9	0.0026	10	0.037	7
53	GO:0032501	P	multicellular organismal process						0.029	10	0.0087	11	0.047	10	0.0064	11	0.019	9
57	GO:0003677	F	DNA binding						4.2e-06	74	9.1e-06	74	2.1e-05	72	6.3e-07	76	0.00015	56
58	GO:0052716	F	hydroquinone:oxygen oxidoreductase activity						1.1e-05	7	1.7e-05	7	2.1e-05	7	6.4e-06	7	0.00042	5
59	GO:0003676	F	nucleic acid binding						0.00075	101	0.0013	101	0.0025	98	0.00011	104	0.047	64
60	GO:0016682	F	oxidoreductase activity, acting on diphenols and related substances as donors, oxygen as acceptor						0.0019	8	0.0025	8	0.0025	8	0.0013	8	0.016	5
61	GO:0016679	F	oxidoreductase activity, acting on diphenols and related substances as donors						0.0022	8	0.004	8	0.0036	8	0.0015	8	0.026	5
62	GO:0043531	F	ADP binding						0.0022	18	0.0043	17	0.0025	18	0.023	15	1.5e-14	49
63	GO:0005507	F	copper ion binding						0.0094	8	0.012	8	0.009	8	0.04	7	0.0011	8
64	GO:0004674	F	protein serine/threonine kinase activity						0.019	9	0.016	9	0.0057	10	0.0015	11	0.0016	10
5	GO:0006306	P	DNA methylation						2.1e-05	5	2.4e-05	5	2.5e-05	5	1.8e-05	5	---	---
6	GO:0006304	P	DNA modification						2.1e-05	5	2.4e-05	5	2.5e-05	5	1.8e-05	5	---	---
7	GO:0006305	P	DNA alkylation						2.1e-05	5	2.4e-05	5	2.5e-05	5	1.8e-05	5	---	---
8	GO:0044728	P	DNA methylation or demethylation						2.1e-05	5	2.4e-05	5	2.5e-05	5	1.8e-05	5	---	---
14	GO:0080090	P	regulation of primary metabolic process						0.00088	50	0.0062	47	---	---	0.0027	47	0.00073	40
16	GO:2001141	P	regulation of RNA biosynthetic process						0.00088	48	0.0061	45	---	---	0.0026	45	0.00073	39
19	GO:0006355	P	regulation of transcription, DNA-templated						0.00088	48	0.0061	45	---	---	0.0026	45	0.00073	39
22	GO:1903506	P	regulation of nucleic acid-templated transcription						0.00088	48	0.0061	45	---	---	0.0026	45	0.00073	39
23	GO:0010468	P	regulation of gene expression						0.00088	49	0.0062	46	---	---	0.0027	46	0.00075	39
25	GO:0051171	P	regulation of nitrogen compound metabolic process						0.00088	49	0.0061	46	---	---	0.0026	46	0.00073	39
26	GO:0031323	P	regulation of cellular metabolic process						0.00094	50	0.0067	47	---	---	0.0029	47	0.00075	40
27	GO:0060255	P	regulation of macromolecule metabolic process						0.001	50	0.0074	47	---	---	0.0033	47	0.00081	40
30	GO:0009889	P	regulation of biosynthetic process						0.001	48	0.0074	45	---	---	0.0032	45	0.00073	39
34	GO:0031326	P	regulation of cellular biosynthetic process						0.001	48	0.0074	45	---	---	0.0032	45	0.00073	39
35	GO:2000112	P	regulation of cellular macromolecule biosynthetic process						0.001	48	0.0074	45	---	---	0.0032	45	0.00073	39
36	GO:0010556	P	regulation of macromolecule biosynthetic process						0.001	48	0.0074	45	---	---	0.0032	45	0.00073	39
38	GO:0019222	P	regulation of metabolic process						0.0011	50	0.0087	47	---	---	0.0037	47	0.00098	40
43	GO:0046483	P	heterocycle metabolic process						0.0025	83	0.012	80	0.041	77	0.0035	81	---	---
44	GO:0019438	P	aromatic compound biosynthetic process						0.0025	56	0.015	53	---	---	0.0045	54	0.012	43
45	GO:1901362	P	organic cyclic compound biosynthetic process						0.0032	57	0.017	54	---	---	0.0055	55	0.019	43
47	GO:0050794	P	regulation of cellular process						0.0056	61	0.012	60	---	---	0.0089	59	0.00079	52
48	GO:0065007	P	biological regulation						0.0072	65	0.013	64	---	---	0.01	63	0.0018	54
49	GO:0050789	P	regulation of biological process						0.0091	62	0.017	61	---	---	0.013	60	0.0017	52
50	GO:0044712	P	single-organism catabolic process						0.014	10	0.012	10	0.029	10	0.0091	10	---	---
51	GO:0043414	P	macromolecule methylation						0.017	6	0.017	6	0.035	6	0.013	6	---	---
54	GO:0034645	P	cellular macromolecule biosynthetic process						0.045	68	---	---	---	---	---	---	0.034	53
55	GO:0009059	P	macromolecule biosynthetic process						0.045	68	---	---	---	---	---	---	0.034	53
56	GO:0046488	P	phosphatidylinositol metabolic process						0.049	6	0.048	6	---	---	---	---	---	---
65	GO:0005634	C	nucleus						5.1e-05	43	0.0022	38	0.00076	40	0.001	39	---	---
66	GO:0048046	C	apoplast						0.0012	7	0.0022	7	0.0021	7	0.0012	7	---	---
67	GO:0043231	C	intracellular membrane-bounded organelle						0.0023	50	---	---	0.017	47	---	---	---	---
68	GO:0043227	C	membrane-bounded organelle						0.0023	50	---	---	0.017	47	---	---	---	---
69	GO:0000003	P	reproduction						---	---	0.0061	10	0.035	9	0.0037	10	---	---
70	GO:0022414	P	reproductive process						---	---	0.0061	10	0.035	9	0.0037	10	---	---
71	GO:0007154	P	cell communication						---	---	0.0074	20	0.031	19	0.0064	20	0.019	16
72	GO:1901575	P	organic substance catabolic process						---	---	0.037	17	---	---	---	---	---	---
73	GO:0006259	P	DNA metabolic process						---	---	---	---	---	---	0.037	14	---	---
74	GO:0032259	P	methylation						---	---	---	---	---	---	0.046	6	---	---
75	GO:0050896	P	response to stimulus						---	---	---	---	---	---	0.046	35	---	---
76	GO:0032559	F	adenyl ribonucleotide binding						---	---	---	---	---	---	---	---	0.00042	87
77	GO:0030554	F	adenyl nucleotide binding						---	---	---	---	---	---	---	---	0.00042	88
78	GO:1901363	F	heterocyclic compound binding						---	---	---	---	---	---	---	---	0.0009	165
79	GO:0097159	F	organic cyclic compound binding						---	---	---	---	---	---	---	---	0.0009	165
80	GO:0017076	F	purine nucleotide binding						---	---	---	---	---	---	---	---	0.0011	90
81	GO:0000166	F	nucleotide binding						---	---	---	---	---	---	---	---	0.0012	96
82	GO:0032555	F	purine ribonucleotide binding						---	---	---	---	---	---	---	---	0.0012	88
83	GO:0032550	F	purine ribonucleoside binding						---	---	---	---	---	---	---	---	0.0012	88
84	GO:0032553	F	ribonucleotide binding						---	---	---	---	---	---	---	---	0.0012	89
85	GO:0001883	F	purine nucleoside binding						---	---	---	---	---	---	---	---	0.0012	88
86	GO:1901265	F	nucleoside phosphate binding						---	---	---	---	---	---	---	---	0.0012	96
87	GO:0032549	F	ribonucleoside binding						---	---	---	---	---	---	---	---	0.0016	88
88	GO:0001882	F	nucleoside binding						---	---	---	---	---	---	---	---	0.0016	88
89	GO:0036094	F	small molecule binding						---	---	---	---	---	---	---	---	0.0016	96
90	GO:0097367	F	carbohydrate derivative binding						---	---	---	---	---	---	---	---	0.0016	89
91	GO:0008289	F	lipid binding						---	---	---	---	---	---	---	---	0.034	8

## Sheet: Table S7 - RGA clustering
Table S7 – Chromosomal regions showing clustering of RLK, RLP, NBS-encoding class (NBS, CNL, TNL, CN, TN and NL) as well as TM-CC genes in the four resequenced C. annuum genotypes and in the CM334 reference genome.
Class	Region		Cuneo	Tumaticot	Quadrato	Corno	CM334
RLK	CH2:135-145 Mb		23	19	20	20	32
	CH5: 3-4 MB		7	7	9	7	11
	CH7: 234-239 MB		9	9	9	9	10
	CH11: 2-3 Mb		0	0	0	0	16
RLP	CH1:246-250 Mb		5	4	5	5	6 (253-256Mb)
	CH5:235-238 Mb		0	0	0	0	8
	CH8:0-1 Mb		7	6	8	5	10
	CH12:235-245 Mb		7	7	10	8	13 (235:240 Mb)
NBS	CH1:296-305 Mb		8	10	14	16	10 (308-309 Mb)
	CH3:1-2 Mb		5	6	7	6	8
	CH3:9-11 Mb		7	7	7	8	14
	CH6:1-4 Mb		0	0	0	0	34
	CH7:0-2 Mb		0	0	0	0	25
	CH9:263-271 Mb		0	0	0	0	78
	CH10:225-233 Mb		20	14	16	17	26
	CH12:3-5 Mb		8	7	8	7	7
OtherTMCC	CH2:165-166 Mb		0	0	0	0	3
	CH3:238-242 Mb		2	3	3	0	3 (254-255 Mb)

## Sheet: Table S8 - S-genes list
Table S8 - List of the S-genes involved in basic compatibility, in negative regulation of immune signaling in sustained compatibility reported in van Schie and Takken (2014) and used to obtain orthologous genes in pepper through Blast analyses
Gene	Uniprot code	Accession number	Species	Function
BIK1	O48814.1	At2g39660	Arabidopsis thaliana	Serine/threonine-protein kinase, BOTRYTIS-INDUCED KINASE 1
CesA3	A0A1P8DF98	APU87551.1	Plantago cunninghamii	Cellulose synthase A catalytic subunit 3
CPR5	Q9LV85.1	At5g64930	Arabidopsis thaliana	Protein constitutive expression of pathogenesis-related genes 5, Protein hypersenescence-1
DMR1	Q8L7R2.1	At2g17265	Arabidopsis thaliana	Homoserine kinase, Protein DOWNY MILDEW RESISTANT 1
DMR6	A0A178UM31	AXX17_At5g24370	Arabidopsis thaliana	2OG-Fe(II) oxygenase
DND1	O65718	AAF86351.1	Arabidopsis thaliana	Cyclic nucleotide-gated ion channel 2
PMR4	Q9ZT82	At4g03550	Arabidopsis thaliana	Glucan synthase-like 5
PMR5	Q9LUZ6	At5g58600	Arabidopsis thaliana	Powdery mildew resistance protein 5, Protein trichome birefringence-like 44
PMR6	A0A178VCI0	AXX17_At3g49450	Arabidopsis thaliana	Pectate lyase
SR1	A0A178VUE5	AXX17_At2g17880	Arabidopsis thaliana	Calmodulin-binding transcription activator
MLO1	A0A097KYB3	AIT98397.1	Solanum melongena	Mildew resistance locus O

## Sheet: Table S9 - SNP with high impact
Table S9 – List of the S-genes presenting functional SNPs having high impact, in both homozygous and heterozygous state
		Quadrato	quadrato	Cuneo	cuneo	Tomaticot	tomaticot	Corno	corn
Symbol	Gene	Homo	Hetero	Homo	Hetero	Homo	Hetero	Homo	Hetero
BIK1	CA.PGAv.1.6.scaffold756.23	0	1	0	1	0	1	0	1
CESA3	CA.PGAv.1.6.scaffold567.27	1	0	1	0	1	0	1	0
CESA3	CA.PGAv.1.6.scaffold733.3	1	0	1	0	1	0	1	0
DND1	CA.PGAv.1.6.scaffold986.17	1	2	2	1	0	0	1	2
PMR4	CA.PGAv.1.6.scaffold375.77	0	6	0	6	0	6	0	6
PMR5	CA.PGAv.1.6.scaffold243.15	2	0	2	0	2	0	2	0
PMR5	CA.PGAv.1.6.scaffold292.6	1	0	1	0	1	0	1	0
PMR5	CA.PGAv.1.6.scaffold375.43	0	1	0	1	0	1	0	0
PMR5	CA.PGAv.1.6.scaffold890.62	0	1	1	0	0	0	0	1
PMR6	CA.PGAv.1.6.scaffold12.4	0	1	0	1	0	1	0	2
SR1	CA.PGAv.1.6.scaffold205.32	2	0	0	0	2	0	2	0
MLO	CA.PGAv.1.6.scaffold162.70	1	0	1	0	1	0	1	0
MLO	CA.PGAv.1.6.scaffold506.12	1	0	1	0	1	0	1	0

[truncated: 8 more sheets: Table S10 - SNP statistics, Table S11 - Functional SNP deta, Table S12 - Statistics on funct, Table S13 - Statistics on funct, Table S14 -Functional SNPs and , Table S15 - PAV genes (absent), Table S16 - PAV genes (present), Table S17 - Cis-element in ccs ]
